# Supplementary material for: The Relationship between Treatment Response and Overall Survival in Borderline, Non-Resectable and Resectable Pancreatic Cancer Patients Treated with Neoadjuvant FOLFIRINOX
Source: J Clin Med. 2024 Sep 2;13(17):5206. doi: 10.3390/jcm13175206 (PMC11396552; doi:10.3390/jcm13175206)
Supplement: Supplementary file 1 [file jcm-13-05206-s001.zip]

Archive with 1 entries (1 files):
- jcm-3154746-supplementary.pdf
